# Supplementary material for: Emergence of Corona Is Independent of the Four Whorls of Floral Organs in Narcissus tazetta
Source: Plants (Basel). 2023 Mar 27;12(7):1458. doi: 10.3390/plants12071458 (PMC10096924; doi:10.3390/plants12071458)
Supplement: Supplementary file 1 [file plants-12-01458-s001.zip]

Archive with 2 entries (2 files):
- Video S1 High-resolution X-ray tomography cross-sectional of JZ-10.mp4
- Video S2 High-resolution X-ray tomography cross-sectional of YLL-10.mp4
